# Supplementary material for: The Antimicrobial Peptide LJ-hep2 from Lateolabrax japonicus Exerting Activities against Multiple Pathogenic Bacteria and Immune Protection In Vivo
Source: Mar Drugs. 2022 Oct 20;20(10):651. doi: 10.3390/md20100651 (PMC9605627; doi:10.3390/md20100651)
Supplement: Supplementary file 1 [file marinedrugs-20-00651-s001.zip]

Archive with 1 entries (1 files):
- marinedrugs-1956195-supplementary.pdf
